# Supplementary material for: Merkel Cell Carcinoma Display PIEZO2 Immunoreactivity
Source: J Pers Med. 2022 May 28;12(6):894. doi: 10.3390/jpm12060894 (PMC9224776; doi:10.3390/jpm12060894)
Supplement: Supplementary file 1 [file jpm-12-00894-s001.zip]

Archive with 1 entries (1 files):
- jpm-1727616-supplementary.pdf
